# Supplementary material for: Integrated Transcriptome and Metabolome Analysis Reveals the Regulatory Mechanisms of FASN in Geese Granulosa Cells
Source: Int J Mol Sci. 2022 Nov 25;23(23):14717. doi: 10.3390/ijms232314717 (PMC9736573; doi:10.3390/ijms232314717)
Supplement: Supplementary file 1 [file ijms-23-14717-s001.zip]

Archive with 5 entries (5 files):
- ijms-2032364-supplementary Table S1.pdf
- ijms-2032364-supplementary Table S2.pdf
- ijms-2032364-supplementary Table S3.pdf
- ijms-2032364-supplementary Table S4.pdf
- ijms-2032364-supplementary Table S5.pdf
